# Supplementary material for: S1PR1 regulates lymphatic valve development and tertiary lymphoid organ formation in the ileum
Source: J Exp Med. 2025 Jun 24;222(9):e20241799. doi: 10.1084/jem.20241799 (PMC12187108; doi:10.1084/jem.20241799)
Supplement: Table S1 — lists all the antibodies that were used in the experiments. [file jem_20241799_tables1.xlsx]

## Sheet: Sheet1
		Antibodies that were used for immunohistochemistry
		Antibody	Manufacturer	Catalog Number
		GFP	abcam	ab13970
		VEGFR3	R&D SYSTEMS	AF743
		CD31	BD Pharmingen	553370
		PROX1	AngioBio Co.	11-002
		CLAUDIN5	Thermo Fisher Scientific	34-1600
		LYVE1	R&D SYSTEMS	AF2125
		B220	Biolegend	13204
		S100A9	R&D SYSTEMS	AF2065
		RFP	Rockland	200-101-379
		CD11c	Biolegend	117301
		GL7	Invitrogen	48-5902-82
		F4/80	Abcam	ab6640
		CCL21	R&D SYSTEMS	AF366
		CD3e	Invitrogen	16-0031-85
		CD11b	Invitrogen	14-0112-82
		ICAM1	R&D SYSTEMS	AF796
		MADCAM1	Millipore Sigma	MABF2072
		F-ACTIN	Invitrogen	A12379
		VE-CADHERIN	BD Pharmingen	550548
		S1PR1	R&D SYSTEMS	MAB7089
		FOXC2	R&D SYSTEMS	AF6989
		GATA2	R&D SYSTEMS	AF2046
		CX37	Invitrogen	40-4200
		ITGa9	R&D SYSTEMS	AF3827
		Prox1	R&D SYSTEMS	AF2727
		Cy3-conjugated Donkey Anti-Goat IgG (H+L)	Jackson ImmnunoReserach Lab	705-165-147
		Cy3-conjugated Donkey Anti-Rabbit IgG (H+L)	Jackson ImmnunoReserach Lab	711-165-152
		Cy5-conjugated Donkey Anti-Rat IgG (H+L)	Jackson ImmnunoReserach Lab	712-175-150
		Cy5-conjugated Donkey Anti-Goat IgG (H+L)	Jackson ImmnunoReserach Lab	705-175-147
		Cy5-conjugated Donkey Anti-Sheep IgG (H+L)	Jackson ImmnunoReserach Lab	713-175-147
		Alexa Fluor 488-conjugated Donkey Anti-Rabbit IgG (H+L)	Jackson ImmnunoReserach Lab	711-547-003
		Alexa Fluor 488-conjugated Donkey Anti-Goat IgG (H+L)	Jackson ImmnunoReserach Lab	705-545-147
		Alexa Fluor 488-conjugated Donkey Anti-Chicken IgG (H+L)	Jackson ImmnunoReserach Lab	703-545-155
		Alexa Fluor 488-conjugated Donkey Anti-Rat IgG (H+L)	Jackson ImmnunoReserach Lab	712-545-153
		Alexa Fluor 488-conjugated Goat Anti-Hamster IgG (H+L)	Invitrogen	A-21110
		Antibodies that were used for whole-mount IHC of isolated mesenteric lymphatic vessels.
		Antibody	Manufacturer	Catalog Number
		PROX1	Abcam	ab101851
		CD31	BD Pharmingen	550274
		ITGa9	R&D SYSTEMS	AF3827
		Alexa Fluor 488-conjugated donkey anti-rabbit	ThermoFisher	A-21206
		Alexa Fluor 555-conjugated donkey anti-rat	ThermoFisher	A78945
		Alexa Fluor 647-conjugated donkey ant-goat	ThermoFisher	A-21447
		Antibodies that were used for western blotting
		Antibody	Manufacturer	Catalog Number
		FOXC2	R&D SYSTEMS	AF5044
		FOXO1	Cell Signaling Technology	CST2880
		pFOXO1	Cell Signaling Technology	CST2486
		b-ACTIN	SIGMA-ALDRICH	A5441
		pAKT	Cell Signaling Technology	4060
		AKT	Cell Signaling Technology	4691
		pERK	Cell Signaling Technology	4376
		ERK	Cell Signaling Technology	4695
		GAPDH	Cell Signaling Technology	5174
		HRP-conjugated Goat anti-Rabbit IgG (H+L)	ImmunoReagents, Inc	GtxRb-003-EHRPX
		HRP-conjugated Donkey anti-Sheep IgG	R&D SYSTEMS	HAF016
